# Supplementary material for: Effects of Different Ratios of Carbohydrate–Fat in Enteral Nutrition on Metabolic Pattern and Organ Damage in Burned Rats
Source: Nutrients. 2022 Sep 4;14(17):3653. doi: 10.3390/nu14173653 (PMC9460118; doi:10.3390/nu14173653)
Supplement: Supplementary file 1 [file nutrients-14-03653-s001.zip]

Archive with 1 entries (1 files):
- nutrients-1869135-supplementary.pdf
